# Supplementary material for: Ancient DNA from mastics solidifies connection between material culture and genetics of mesolithic hunter–gatherers in Scandinavia
Source: Commun Biol. 2019 May 15;2:185. doi: 10.1038/s42003-019-0399-1 (PMC6520363; doi:10.1038/s42003-019-0399-1)
Supplement: Supplementary file 3 — Supplementary Data 1 [file 42003_2019_399_MOESM3_ESM.xlsx]

## Sheet: Sheet1
Attribute	Variant	Sum	%
Regularity	Irregular	16	30
	Regular	28	52
	Very regular	10	18
Curvature	Straight	28	62
	Distal	8	18
	Even	8	18
Twist	No	30	60
	Yes	20	40
Dorsal profile	Straight	40	77
	Oblique	12	23
