# Supplementary material for: Ancient DNA from mastics solidifies connection between material culture and genetics of mesolithic hunter–gatherers in Scandinavia
Source: Commun Biol. 2019 May 15;2:185. doi: 10.1038/s42003-019-0399-1 (PMC6520363; doi:10.1038/s42003-019-0399-1)
Supplement: Supplementary file 4 — Supplementary Data 2 [file 42003_2019_399_MOESM4_ESM.xlsx]

## Sheet: Sheet1
Attribute	Variant	Sum	%	Attribute	Variant	Sum	%
Bulb	No	4	8	Lip	No	14	26
	Diffuse	26	50		Diffuse	36	68
	Pronounced	18	35		Pronounced	3	6
	Double	4	8	Conus	Ventral fissures	20	37
Butt morphology	Large	6	11		Detached bulb	2	4
	Thin oval	25	47	Angle	>90	-	-
	Small and thick	9	17		=90	10	20
	Small	5	9		80-89	20	40
	Punctiformed	8	15		70-79	19	38
	Broken	-	-		<70	1	2
Butt preparation	No	45	94	Bulbar scar	No	39	75
	Yes	3	6		Yes	13	25
