# Supplementary material for: Ancient DNA from mastics solidifies connection between material culture and genetics of mesolithic hunter–gatherers in Scandinavia
Source: Commun Biol. 2019 May 15;2:185. doi: 10.1038/s42003-019-0399-1 (PMC6520363; doi:10.1038/s42003-019-0399-1)
Supplement: Supplementary file 5 — Supplementary Data 3 [file 42003_2019_399_MOESM5_ESM.xlsx]

## Sheet: Sheet1
Sample number	Find number	Description	Radiocarbon date
ble004	Huseby Klev, bit 1	folded lump with random impressions	Ua-56731, 8712+/- 44 bp
ble005	Fnr. 8059 Grupp II	folded lump with random impressions
ble006	Fnr. 8723:c Gr 5	lump with tree impressions
ble007	Fnr. 8031 Gr 9	lump with tree impressions
ble008	Fnr. 8723 B Gr 9	lump with tree impressions
ble009	Fnr. 8060 Gr II	folded lump, impressions of sinew/string
ble010	X 101 Y 502 (Fnr? 8061) Grupp 15	chewing-gum
ble011	R: 205 (Fnr 2005) Grupp 15	chewing-gum
